# Supplementary material for: Radiomics Analysis of Whole-Kidney Non-Contrast CT for Early Identification of Chronic Kidney Disease Stages 1–3
Source: Bioengineering (Basel). 2025 Apr 25;12(5):454. doi: 10.3390/bioengineering12050454 (PMC12109281; doi:10.3390/bioengineering12050454)
Supplement: Supplementary file 1 [file bioengineering-12-00454-s001.zip]

Archive with 1 entries (1 files):
- bioengineering-3578819-supplementary.pdf
